# Supplementary material for: White-Light GaN-μLEDs Employing Green/Red Perovskite Quantum Dots as Color Converters for Visible Light Communication
Source: Nanomaterials (Basel). 2022 Feb 13;12(4):627. doi: 10.3390/nano12040627 (PMC8879407; doi:10.3390/nano12040627)
Supplement: Supplementary file 1 [file nanomaterials-12-00627-s001.zip]

Archive with 1 entries (1 files):
- nanomaterials-1573619-supplementary.pdf
